# Supplementary material for: Prevalence and determinants of unintended pregnancy in Ethiopia: A systematic review and meta-analysis of observational studies
Source: PLoS One. 2020 Apr 7;15(4):e0231012. doi: 10.1371/journal.pone.0231012 (PMC7138300; doi:10.1371/journal.pone.0231012)
Supplement: S1 Table — (XLSX) [file pone.0231012.s003.xlsx]

## Sheet: Sheet1
Study	Representation	Sampling	Randomness	Non response bias	Data collection	Case Definition	Reliability and validity of study tool	Method of data collection	Prevalence period	Numerator and denominator	Summary Assessment
Abame et al	low risk	low risk	low risk	low risk	low risk	low risk	low risk	low risk	low risk	low risk	low risk
Abayu et al	low risk	low risk	low risk	low risk	low risk	not clear	low risk	low risk	low risk	low risk	low risk
Admasu et al	low risk	low risk	low risk	low risk	low risk	not clear	not clear	low risk	low risk	low risk	low risk
Ayele et al	High risk	High risk	low risk	low risk	low risk	High risk	low risk	low risk	low risk	low risk	Moderate
Darega et al	low risk	low risk	low risk	Not clear	low risk	not clear	not clear	low risk	low risk	low risk	Moderate
Feyisso et al	High risk	not clear	low risk	Not clear	High risk	low risk	not clear	low risk	low risk	low risk	High risk
Fite et al	low risk	low risk	low risk	low risk	low risk	low risk	low risk	low risk	low risk	low risk	low risk
Gebreamlak et al	High risk	High risk	low risk	Not clear	low risk	not clear	not clear	low risk	low risk	low risk	low risk
Gite et al	High risk	High risk	low risk	Not clear	low risk	not clear	not clear	low risk	low risk	low risk	High risk
Gizaw et al	High risk	High risk	low risk	Not clear	low risk	High risk	low risk	low risk	low risk	low risk	Moderate
Goshu et al	High risk	low risk	low risk	low risk	low risk	low risk	not clear	low risk	low risk	low risk	low risk
Habte et al	low risk	low risk	low risk	Not clear	High risk	low risk	low risk	low risk	low risk	low risk	low risk
Hamdela et al	low risk	low risk	low risk	Not clear	low risk	low risk	not clear	low risk	low risk	low risk	low risk
Kahasay et al	High risk	High risk	low risk	Not clear	low risk	low risk	not clear	low risk	low risk	low risk	Moderate
Kassa et al	low risk	low risk	not clear	Not clear	low risk	low risk	low risk	low risk	low risk	low risk	low risk
Kassie et al	low risk	low risk	low risk	Not clear	low risk	High risk	not clear	low risk	low risk	low risk	Moderate
Kibret et al	High risk	High risk	low risk	Not clear	low risk	not clear	not clear	low risk	low risk	low risk	High risk
Liyew et al	High risk	High risk	low risk	Not clear	low risk	low risk	not clear	low risk	low risk	low risk	Moderate
Melese et al	low risk	low risk	low risk	Not clear	low risk	low risk	not clear	low risk	low risk	low risk	low risk
Mohammed et al	High risk	low risk	low risk	low risk	low risk	low risk	not clear	low risk	low risk	low risk	low risk
Mulat et al	High risk	High risk	High risk	Not clear	low risk	not clear	not clear	low risk	low risk	low risk	High risk
Tebekaw et al	low risk	low risk	low risk	Not clear	High risk	low risk	not clear	low risk	low risk	low risk	low risk
Teshome et al	low risk	low risk	low risk	Not clear	low risk	low risk	not clear	low risk	low risk	low risk	low risk
Tsegaye et al	low risk	low risk	low risk	Not clear	low risk	low risk	not clear	low risk	low risk	low risk	low risk
Wado et al	low risk	low risk	low risk	low risk	High risk	low risk	low risk	low risk	low risk	low risk	low risk
Worku et al	High risk	High risk	low risk	Not clear	low risk	High risk	High risk	low risk	low risk	low risk	High risk
Yenealem et al	High risk	High risk	low risk	Not clear	low risk	low risk	not clear	low risk	low risk	low risk	Moderate
Risk of bias assessment tool: Yes (low risk); No (high risk)
1. Representation: Was the study population a close representation of the national population?
2. Sampling: Was the sampling frame a true or close representation of the target population?
3. Random selection: Was some form of random selection used to select the sample OR was a census undertaken?
4. Non-response bias: Was the likelihood of non-response bias minimal?
5. Data collection: Were data collected directly from the subjects?
6. Case definition: Was an acceptable case definition used in the study?
7. Reliability and validity of study tool: Was the study instrument that measured the parameter of interest show to have reliability and validity?
8. Methods of data collection: Was the same mode of data collection used for all subjects?
9. Prevalence period: Was the length of the prevalence period for the parameter of interest appropriate?
10. Numerators and denominators: Were the numerator(s) and denominator(s) for the parameter of interest appropriate?
The overall risk of bias was then scored according to the number of high risk of bias per study: low (≤2), moderate (3–4), and high (≥5).
